# Supplementary material for: Molecular Surveillance for Vector-Borne Bacteria in Rodents and Tree Shrews of Peninsular Malaysia Oil Palm Plantations
Source: Trop Med Infect Dis. 2023 Jan 19;8(2):74. doi: 10.3390/tropicalmed8020074 (PMC9965954; doi:10.3390/tropicalmed8020074)
Supplement: Supplementary file 1 [file tropicalmed-08-00074-s001.zip]

Archive with 1 entries (1 files):
- tropicalmed-2117596-supplementary.pdf
